# Supplementary material for: Reconfigurable Microfluidic Magnetic Valve Arrays: Towards a Radiotherapy-Compatible Spheroid Culture Platform for the Combinatorial Screening of Cancer Therapies
Source: Sensors (Basel). 2017 Oct 4;17(10):2271. doi: 10.3390/s17102271 (PMC5677148; doi:10.3390/s17102271)
Supplement: Supplementary file 1 [file sensors-17-02271-s001.zip]

Archive with 8 entries (5 files):
- sensors-225547-supplementary/
- sensors-225547-supplementary/Table S1 - Valve resistance data.xlsx
- __MACOSX/
- __MACOSX/sensors-225547-supplementary/
- __MACOSX/sensors-225547-supplementary/._Table S1 - Valve resistance data.xlsx
- sensors-225547-supplementary/Video S1 - Flow control experiment with aqueous dye solutions.mp4
- __MACOSX/sensors-225547-supplementary/._Video S1 - Flow control experiment with aqueous dye solutions.mp4
- __MACOSX/._sensors-225547-supplementary
