# Supplementary material for: Reconfigurable Microfluidic Magnetic Valve Arrays: Towards a Radiotherapy-Compatible Spheroid Culture Platform for the Combinatorial Screening of Cancer Therapies
Source: Sensors (Basel). 2017 Oct 4;17(10):2271. doi: 10.3390/s17102271 (PMC5677148; doi:10.3390/s17102271)
Supplement: Supplementary file 1 [file sensors-17-02271-s001.zip › sensors-225547-supplementary/Table S1 - Valve resistance data.xlsx]

## Sheet: Sheet1
	Test 1	Test 2	Test 3	Test 4	Test 5	Test 6	Test 7	Test 8	Test 9	Test 10
RT dose	0 Gy	0 Gy	2 Gy	8 Gy	8 Gy	8 Gy	8 Gy	8 Gy	8 Gy	8 Gy
Incubation T°	37°C	37°C	37°C	37°C	NA	37°C	37°C	37°C	90°C	37°C
Incubation time	6 days	6 days	6 days	6 days	0 days	3 days	6 days	6 days	3 days	3 days
Valve state in the incubator	opened	opened	opened	opened	opened	opened	opened	closed	closed	closed
Type of metal rod	original	mPDMS tipped	mPDMS tipped	mPDMS tipped	mPDMS tipped	mPDMS tipped	mPDMS tipped	mPDMS tipped	mPDMS tipped	original
Suppementary notes	Data of tests 1 and 2 correponds to the same valves tested with different metal rods			Same data as test 7			Same data as test 4		Data not show in article and corresponds to same valves tested with different rods
1	1000	600	800	500	1000	300	500	1000	900	1000
2	800	500	500	300	1000	300	300	600	300	Tear
3	1000	700	700	100	1000	500	100	600	900	Tear
4	1000	300	900	300	1000	500	300	600	600	1000
5	1000	400	900	400	1000	800	400	500	300	400
6	1000	700	900	400	1000	700	400	600	200	Tear
7	1000	800	1000	500	700	600	500	1000
8	1000	400	800		700	600		900
Average	980	550	810	360	930	540	360	730	530	800
Standard deviation	70	170	150	130	129.904	170	130	190	290	280
